# Supplementary material for: First description of a widespread Mytilus trossulus-derived bivalve transmissible cancer lineage in M. trossulus itself
Source: Sci Rep. 2021 Mar 11;11:5809. doi: 10.1038/s41598-021-85098-5 (PMC7970980; doi:10.1038/s41598-021-85098-5)
Supplement: Supplementary file 1 — Supplementary Dataset 1. [file 41598_2021_85098_MOESM1_ESM.fasta]

>Mch41-G'
AATACTATGTTACCATTATTGATGCCCCAGGACATAGAGATTTCATCAAGAACATGATAACTGGTGA--GTAAATCTTGA
AACTGAAAATGTAGCAAAAGTGGCTGAAAACCAGATTCTT----------------------------------------
-------------------------------------------------------------------------GAT-AGA
TTA----------------------------------------------------------CTCCTTGAGGGTTTT-AGT
ATACTGGTTGTAGGATTTGACCTTCATGGTACTAAGGGTGGAAAAAGAAATTATATTGGTTCATATTAATTATCAGTCTG
CTAAACTGTTATATCGTGTGTCTGACTAAAAGAAATTTAAACTTTTCTACTAGATATATTCCAACTAAAAAAAAAATAGT
TCGGTAGTTCTGTCAGGTAG--TTTGGGATACACTATACTATACAACATGCAATAACTATATTACAAGCATACATGTATT
-ACTTTATACAACAACAAAATTTGAGATTCATGTTTTCAAGTTTCATTTTGTTCATTTTAGGTACATCT
>Mch42-G
AATACTATGTTACCATTATTGATGCCCCAGGACATAGAGATTTCATCAAGAACATGATCACTGGTGA--GTAAATCTTGA
AACTGAAAATGTAGCAAAAGTGGCTGAAAACCAGATTCTT----------------------------------------
-------------------------------------------------------------------------GAT-AGA
TTA----------------------------------------------------------CTCCTTGAGGGTTTT-AGT
ATACTGGTTGTAGGATTTGACCTTCATGGTACTAAGGGTGGAAAAAGAAATTATATTGGTTCATATTAATTATCAGTCTG
CTAAACTGTTATATCGTGTGTCTGACTAAAAGAAATTTAAACTTTTCTACTAGATATATTCCAACTAAAAAAAAAATAGT
TCGGTAGTTCTGTCAGGTAG--TTTGGGATACACTATACTATACAACATGCAATAACTATATTACAAGCATACATGTATT
-ACTTTATACAACAACAAAATTTGAGATTCATGTTTTCAAGTTTCATTTTGTTCATTTTAGGTACATCT
>AR7-5-G
AATACTATGTTACCATTATTGATGCCCCAGGACATAGAGATTTCATCAAGAACATGATCACTGGTGA--GTAAATCTTGA
AACTGAAAATGTAGCAAAAGTGGCTGAAAACCAGATTCTT----------------------------------------
-------------------------------------------------------------------------GAT-AGA
TTA----------------------------------------------------------CTCCTTGAGGGTTTT-AGT
ATACTGGTTGTAGGATTTGACCTTCATGGTACTAAGGGTGGAAAAAGAAATTATATTGGTTCATATTAATTATCAGTCTG
CTAAACTGTTATATCGTGTGTCTGACTAAAAGAAATTTAAACTTTTCTACTAGATATATTCCAACTAAAAAAAAAATAGT
TCGGTAGTTCTGTCAGGTAG--TTTGGGATACACTATACTATACAACATGCAATAACTATATTACAAGCATACATGTATT
-ACTTTATACAACAACAAAATTTGAGATTCATGTTTTCAAGTTTCATTTTGTTCATTTTAGGTACATCT
>HO8-5-G
AATACTATGTTACCATTATTGATGCCCCAGGACATAGAGATTTCATCAAGAACATGATCACTGGTGA--GTAAATCTTGA
AACTGAAAATGTAGCAAAAGTGGCTGAAAACCAGATTCTT----------------------------------------
-------------------------------------------------------------------------GAT-AGA
TTA----------------------------------------------------------CTCCTTGAGGGTTTT-AGT
ATACTGGTTGTAGGATTTGACCTTCATGGTACTAAGGGTGGAAAAAGAAATTATATTGGTTCATATTAATTATCAGTCTG
CTAAACTGTTATATCGTGTGTCTGACTAAAAGAAATTTAAACTTTTCTACTAGATATATTCCAACTAAAAAAAAAATAGT
TCGGTAGTTCTGTCAGGTAG--TTTGGGATACACTATACTATACAACATGCAATAACTATATTACAAGCATACATGTATT
-ACTTTATACAACAACAAAATTTGAGATTCATGTTTTCAAGTTTCATTTTGTTCATTTTAGGTACATCT
>BA30-5-G
AATACTATGTTACCATTATTGATGCCCCAGGACATAGAGATTTCATCAAGAACATGATCACTGGTGA--GTAAATCTTGA
AACTGAAAATGTAGCAAAAGTGGCTGAAAACCAGATTCTT----------------------------------------
-------------------------------------------------------------------------GAT-AGA
TTA----------------------------------------------------------CTCCTTGAGGGTTTT-AGT
ATACTGGTTGTAGGATTTGACCTTCATGGTACTAAGGGTGGAAAAAGAAATTATATTGGTTCATATTAATTATCAGTCTG
CTAAACTGTTATATCGTGTGTCTGACTAAAAGAAATTTAAACTTTTCTACTAGATATATTCCAACTAAAAAAAAAATAGT
TCGGTAGTTCTGTCAGGTAG--TTTGGGATACACTATACTATACAACATGCAATAACTATATTACAAGCATACATGTATT
-ACTTTATACAACAACAAAATTTGAGATTCATGTTTTCAAGTTTCATTTTGTTCATTTTAGGTACATCT
>Castro26-G
AATACTATGTTACCATTATTGATGCCCCAGGACATAGAGATTTCATCAAGAACATGATCACTGGTGA--GTAAATCTTGA
AACTGAAAATGTAGCAAAAGTGGCTGAAAACCAGATTCTT----------------------------------------
-------------------------------------------------------------------------GAT-AGA
TTA----------------------------------------------------------CTCCTTGAGGGTTTT-AGT
ATACTGGTTGTAGGATTTGACCTTCATGGTACTAAGGGTGGAAAAAGAAATTATATTGGTTCATATTAATTATCAGTCTG
CTAAACTGTTATATCGTGTGTCTGACTAAAAGAAATTTAAACTTTTCTACTAGATATATTCCAACTAAAAAAAAAATAGT
TCGGTAGTTCTGTCAGGTAG--TTTGGGATACACTATACTATACAACATGCAATAACTATATTACAAGCATACATGTATT
-ACTTTATACAACAACAAAATTTGAGATTCATGTTTTCAAGTTTCATTTTGTTCATTTTAGGTACATCT
>J111-2
AATACTATGTTACCATTATTGATGCCCCAGGACATAGAGATTTCATCAAGAACATGATCACTGGTGAGTGTAAATCTTGA
AACTGAAAATGTAGCAAAAGTGGCTGAAAACCAGATTCTT----------------------------------------
-------------------------------------------------------------------------GAT-AGA
TGA----------------------------------------------------------CTCCTTGAGGGTTTT-AGT
ATACTGGTTGTAGGATTTGACCTTCATGGTACTAAGGGTGGAAAAAGAAATTATATTGGTTCATATTAATTATCAGTCTG
CTAAACTGTTATATCGTTTGTCTGACTAAAAGAAATTTAAACTTTTCTACTAGATATATTCCAACTAAAAAAAAA-TAGT
TCGGTAGTTCTGTCAGGTAG--TTTGGGATACACTATACTATACAACATGCATCAACTATATTACAAGCATACATGTATT
-ACTTTACACAACAACAAAATTTGAGATTCATGTTTTTAAGTTTCATTTTGTTCATTTTAGGTACATCT
>J111-4
AATACTATGTTACCATTATTGATGCCCCAGGACATAGAGATTTCATCAAGAACATGATCACTGGTGAGTGTAAATCTT-A
AACTGAAAATGTAGCAAAAGTGGCTGGAAACCAGATTCTT----------------------------------------
------------------------------------------------------------------------------GA
TGA----------------------------------------------------------CTCCTTGAGGGTTTT-AGT
ATACTGGTTGTAGGATTTGACCTTCATGGTACTAAGGGTGGAAAAAGAAATTATATTGGTTCATATTAATTATCAGTCTG
CTAAACTGTTATATCGTTTGTCTGACTAAAAGAAATTTAAACTTTTCTACTAGATATATTCCAACTAAAAAAAAA-TAGT
TCGGTAGTTCTGTCAGGTAG--TTTGGGATACACTATACTATACATCATGCATCAACTATATTACAAGCATACATGTATT
-ACTTTACACAACAAAAAAATTTGAGATTCATGTTTTTAAGTTTCATTTTGTTCATTTTAGGTACATCT
>J111-5
AATACTATGTTACCATTATTGATGCCCCAGGACATAGAGATTTCATCAAGAACATGATCACTGGTGAGTGTAAATCTTGA
AACTGAAAATGTAGCAAAAGTGGCTGAAAACCAGATTCTT----------------------------------------
-------------------------------------------------------------------------GAT-AGA
TGG----------------------------------------------------------CTCCTTGAGGGTTTT-AGT
ATACTGGTTGTAGGATTTGACCTTCATGGTACTAAGGGTGGAAAAAGAAATTATATTGGTTCATATTAATTATCAGTCTG
CTAAACTGTTATATCGTTTGTCTGACTAAAAGAAATTTAAACTTTTCTACTAGATATATTCCAACTAAAAAAAAA-TAGT
TCGGTAGTTCTGTCAGGTAG--TTTGGGATACACTATACTATACAACATGCATCAACTATATTACAAGCATACATGTATT
-ACTTTACACAACAACAAAATTTGAGATTCATGTTTTTAAGTTTCATTTTGTTCATTTTAGGTACATCT
>J111-G
AATACTATGTTACCATTATTGATGCCCCAGGACATAGAGATTTCATCAAGAACATGATCACTGGTGA--GTAAATCTTGA
AACTGAAAATGTAGCAAAAGTGGCTGAAAACCAGATTCTT----------------------------------------
-------------------------------------------------------------------------GAT-AGA
TTA----------------------------------------------------------CTCCTTGAGGGTTTT-AGT
ATACTGGTTGTAGGATTTGACCTTCATGGTACTAAGGGTGGAAAAAGAAATTATATTGGTTCATATTAATTATCAGTCTG
CTAAACTGTTATATCGTGTGTCTGACTAAAAGAAATTTAAACTTTTCTACTAGATATATTCCAACTAAAAAAAAA-TAGT
TCGGTAGTTCTGTCAGGTAG--TTTGGGATACACTATACTATACAACATGCAATAACTATATTACAAGCATACATGTATT
-ACTTTATACAACAACAAAATTTGAGATTCATGTTTTCAAGTTTCATTTTGTTCATTTTAGGTACATCT
>J111-G1
AATACTATGTTACCATTATTGATGCCCCAGGACATAGAGATTTCATCAAGAACATGATCACTGGTGA--GTAAATCTTGA
AACTGAAAATGTAGCAAAGGTGGCTGAAAACCAGATTCTT----------------------------------------
-------------------------------------------------------------------------GAT-AGA
TTA----------------------------------------------------------CTCCTTGAGGGTTTT-AGT
ATACTGGTTGTAGGATTTGACCTTCATGGTACTAAGGGTGGAAAAAGAAATTATATTGGTTCATATTAATTATCAGTCTG
CTAAACTGTTATATCGTGTGTCTGACTAAAAGAAATTTAAACTTTTCTACTAGATATATTCCAACTAAAAAAAAA-TAGT
TCGGTAGTTCTGTCAGGTAG--TTTGGGATACACTATACTATACAACATGCAATAACTATATTACAAGCATACATGTATT
-ACTTTATACAACAACAAAATTTGAGATTCATGTTTTCAAGTTTCATTTTGTTCATTTTAGGTACATCT
>J111-H
AATACTATGTTACCATTATTGATGCCCCAGGACATAGAGATTTCATCAAGAACATGATCACTGGTGAGTGTAAATCTTGA
AACTGAAAATGTAGCAAAAGTGGCTGAAAACCAGATTCTA----------------------------------------
-------------------------------------------------------------------------GAT-AGA
TGA----------------------------------------------------------CTCCTTGAGGG-TTT-ATT
GTACCGGTTGTAGGATTTGACCTTCATGGTACTAAGGGTGAAAAAAGAAATTATATTGGTTCATATTAATTATCAGTCTG
CTAAACTGTTATATA--TTGTGTGACTAAAAGAAATTTTAACTTTTTTACTAGATATATTCCAACTAAAAAAAAA-TAGT
TCGGTAGTTCTGTCAGGTAG--TTTGGGATACACTATACTATACAACATGCATTAACTATATTACAAGCATACATGTATT
-ACTTTATACAACAACAAAATTTGAGATTCATGTTTTTAAGTTTCATTTTGTTCATTTTAGGTACATCT
>J161-H
AATACTATGTTACCATTATTGATGCCCCAGGACATAGAGATTTCATCAAGAACATGATCACTGGTGAGTGTAAATCTTGA
AACTGAAAATGTAGCAAAAGTGGCTGAAAACCAGATTCTA----------------------------------------
-------------------------------------------------------------------------GAT-AGA
TGA----------------------------------------------------------CTCCTTGAGGG-TTT-ATT
GTACCGGTTGTAGGATTTGACCTTCATGGTACTAAGGGTGAAAAAAGAAATTATATTGGTTCATATTAATTATCAGTCTG
CTAAACTGTTATATA--TTGTGTGACTAAAAGAAATTTTAACTTTTTTACTAGATATATTCCAACTAAAAAAAAA-TAGT
TCGGTAGTTCTGTCAGGTAG--TTTGGGATACACTATACTATACAACATGCATTAACTATATTACAAGCATACATGTATT
-ACTTTATACAACAACAAAATTTGAGATTCATGTTTTTAAGTTTCATTTTGTTCATTTTAGGTACATCT
>J161-G
AATACTATGTTACCATTATTGATGCCCCAGGACATAGAGATTTCATCAAGAACATGATCACTGGTGA--GTAAATCTTGA
AACTGAAAATGTAGCAAAAGTGGCTGAAAACCAGATTCTT----------------------------------------
-------------------------------------------------------------------------GAT-AGA
TTA----------------------------------------------------------CTCCTTGAGGGTTTT-AGT
ATACTGGTTGTAGGATTTGACCTTCATGGTACTAAGGGTGGAAAAAGAAATTATATTGGTTCATATTAATTATCAGTCTG
CTAAACTGTTATATCGTGTGTCTGACTAAAAGAAATTTAAACTTTTCTACTAGATATATTCCAACTAAAAAAAAA-TAGT
TCGGTAGTTCTGTCAGGTAG--TTTGGGATACACTATACTATACAACATGCAATAACTATATTACAAGCATACATGTATT
-ACTTTATACAACAACAAAATTTGAGATTCATGTTTTCAAGTTTCATTTTGTTCATTTTAGGTACATCT
>J161-D
AATACTATGTTACCATTATTGATGCCCCAGGACATAGAGATTTCATCAAGAACATGATCACTGGTGAGTGTAAATCTTGA
AACTGAAAATGTAGCAAAAGTGGCTGAAAACCAGATTCTT----------------------------------------
-------------------------------------------------------------------------GAT-AGA
TGA----------------------------------------------------------CTCCTTGAGGGTTTT-AGT
GTACCGGTTGTAGGATTTGACCTTCATGGTACTAAGGGTGGAAAAAGAAATTATATTGGTTCATATTAATTATCAGTCTG
CTAAACTGTTATATCGTTTGTCTGACTAAAAGAAATTTAAACTTTTCTACTAGATATATTCCAACTAAAAAAAAA-TAGT
TCGGTAGTTCTGTCAGGTAG--TTTGGGATACACTATACTATACAACATGCATCAACTATATTACAAGCATACATGTATT
-ACTTTATACAACAACAAAATTTGAGATTCATGTTTTTAAGTTTCATTTTGTTCATTTTAGGTACATCT
>J161-6
AATACTATGTTACCATTATTGATGCCCCAGGACATAGAGATTTCATCAAGAACATGATCACTGGTGAGTGTAAATCTTGA
AACTGAAAATGTAGCAAAAGTGGCTGAAAACCAGATTCTT----------------------------------------
-------------------------------------------------------------------------GAT-AGA
TGA----------------------------------------------------------CTCCTTGAGGGTTTT-AGT
ATACTGGTTGTAGGATTCGACCTTCATGGTACTAAGGGTGGAATAAGAAATTATATTGGTTCATATTAATTATCAGTCTG
CTAAACTGTTATATCGTTTGTCTGACTAAAAGAAATTTAAACTTTTCTACTAGATATATTCCAACTAAAAAAAAA-TAGT
TCGGTAGTTCTGTCAGGTAG--TTTGGGATACACTATACTATACAACATGCATTAACTATATAACAAGCATACATGTATT
-ACTTTATACAAC---AAAATTTGAGATTCATGTTTTTAAGTTTCATTTTGTTCATTTTAGGTACATCT
>J161-7
AATACTATGTTACCATTATTGATGCCCCAGGACATAGAGATTTCATCAAGAACATGATCACTGGTGAGTGTAAATCTTGA
AACTGAAAATGTAGCAAAAGTGGCTGAAAACCAGATTCTT----------------------------------------
-------------------------------------------------------------------------GAT-AGA
TGA----------------------------------------------------------CTCCTTGAGGGTTTT-AGT
GTACCGGTTGTAGGATTTGACCTTCATGGTACTAAGGGTGGAAAAAGAAATTATATTGGTTCATATTAATTATCAGTCTG
CTAAACTGTTATATCGTTTGTCTGACTAAAAGAAATTTAAACTTTTCTACTAGATATATTCCAACTTAAAAAAAA-TAGT
TCGGTAGTTCTGTCAGGTAG--TTTGGGATACACTATACTATACAACATGCATCAACTATATTACAAGCATACATGTATT
-ACTTTATACAACAACAAAATTTGAGATTCATGTTTTTAAGTTTCATTTTGTTCATTTTAGGTACATCT
>J181-H
AATACTATGTTACCATTATTGATGCCCCAGGACATAGAGATTTCATCAAGAACATGATCACTGGTGAGTGTAAATCTTGA
AACTGAAAATGTAGCAAAAGTGGCTGAAAACCAGATTCTA----------------------------------------
-------------------------------------------------------------------------GAT-AGA
TGA----------------------------------------------------------CTCCTTGAGGG-TTT-ATT
GTACCGGTTGTAGGATTTGACCTTCATGGTACTAAGGGTGAAAAAAGAAATTATATTGGTTCATATTAATTATCAGTCTG
CTAAACTGTTATATA--TTGTGTGACTAAAAGAAATTTTAACTTTTTTACTAGATATATTCCAACTAAAAAAAAA-TAGT
TCGGTAGTTCTGTCAGGTAG--TTTGGGATACACTATACTATACAACATGCATTAACTATATTACAAGCATACATGTATT
-ACTTTATACAACAACAAAATTTGAGATTCATGTTTTTAAGTTTCATTTTGTTCATTTTAGGTACATCT
>J181-8
AATACTATGTTACCATTATTGATGCCCCAGGACATAGAGATTTCATCAAGAACATGATCACTGGTGAGTGTAAATCTTGA
AACTGAAAATGTAGCAAAAGTGGCTGAAAACCAGATTCTT----------------------------------------
-------------------------------------------------------------------------GAT-AGA
TGA----------------------------------------------------------CTCCTTGAGGGTTTT-AGT
GTACCGGTTGTAGGATTTGACCTTCATGGTACTAAGGGTGGAAAAAGAAATTATATTGGTTCATATTAATTATCAGTCTG
CTAAACTGTTATATCGTTTGTCTGACTAAAAGAAATTTAAACTTTTCTACTAGATATATTCCAACTAAAAAAAAA-TAGT
TCGGTAGTTCTGTCAGGTAG--TTTGGGATACACTATACTATACAACATGCATTAACTATATTACAAGCATTCATGTATT
-ACTTTATACAACCACAAAATTTGAGATTCATGTTTTTAAGTTTCATTTTGTTCATTTTAGGTACATCT
>J181-G
AATACTATGTTACCATTATTGATGCCCCAGGACATAGAGATTTCATCAAGAACATGATCACTGGTGA--GTAAATCTTGA
AACTGAAAATGTAGCAAAAGTGGCTGAAAACCAGATTCTT----------------------------------------
-------------------------------------------------------------------------GAT-AGA
TTA----------------------------------------------------------CTCCTTGAGGGTTTT-AGT
ATACTGGTTGTAGGATTTGACCTTCATGGTACTAAGGGTGGAAAAAGAAATTATATTGGTTCATATTAATTATCAGTCTG
CTAAACTGTTATATCGTGTGTCTGACTAAAAGAAATTTAAACTTTTCTACTAGATATATTCCAACTAAAAAAAAA-TAGT
TCGGTAGTTCTGTCAGGTAG--TTTGGGATACACTATACTATACAACATGCAATAACTATATTACAAGCATACATGTATT
-ACTTTATACAACAACAAAATTTGAGATTCATGTTTTCAAGTTTCATTTTGTTCATTTTAGGTACATCT
>J181-9
AATACTATGTTACCATTATTGATGCCCCAGGACATAGAGATTTCATCAAGAACATGATCACTGGTGAGTGTAAATCTTGA
AACTGAAAATGTAGCAAAAGTGGCTGAAAACCAGATTCTT----------------------------------------
-------------------------------------------------------------------------GAT-AGA
TGA----------------------------------------------------------CTCCTTGAGGGTTTTTAGT
GTACCGGTTGTAGGATTTGACCTTCATGGTACTAAGGGTGGAAAAAGAAATTATATTGGTTCATATTAATTATCAGTCTG
CTAAACTGTTATATCGTTTGTCTGACTAAAAGAAATTTAAACTTTTCTACTAGATATATTCCAACTAAAAAAAAA-TAGT
TCGGTAGTTCTGTCAGGTAG--TTTATGATACACTATACTATACAACATGCATCAACTATATTACAAGCATACATGTATT
-ACTTTACACAACAACAAAATTTGAGATTCATGTTTTTAAGTTTCATTTTGTTCATTTTAGGTACATCT
>J54-1
AATACTATGTTACCATTATTGATGCCCCAGGACATAGAGATTTCATCAAGAACATGATCACTGGTGAGTGTAAATCTTGA
AA------ATGTAGCAAAAGTGGCTGAAAACCAGATTCTT----------------------------------------
-------------------------------------------------------------------------GATTAGA
CGA----------------------------------------------------------CTCCTTGAGGGTTTT-AGT
GTACCGGTTGTAGGATTTGACCTTCATGGTACTAAGGGTGGAAAAAGAAATTATATTGGTTCATATTAATTATCAGTCTG
CTAAACTGTTATATTGTTTGTCTGACTAAAAGAAATTTAAACTTTTCTACTAGATATATTCCAACTAAAAAAAAA-TAGT
TAGGTAGTTCTGTCAGGTAG--TTTGGGATACACTATACTATACAACATGCATTAACTATATTACAAGCATACATGTATT
-ACTTTATACAACAACAAAATTTGAGATTCATGTTTTTAAGTTTCATTTTGTTCATTTTAGGTACATCT
>J54-3
AATACTATGTTACCATTATTGATGCCCCAGGACATAGAGATTTCATCAAGAACATGATCACTGGTGAGTGTAAATCTTGA
AACTGAAAATGTAGCAAAAGTGGCTGAAAACCAGATTCTT----------------------------------------
-------------------------------------------------------------------------GAT-AGA
TGA----------------------------------------------------------CTCCTTGAGGGTTTT-AGT
GTACCGGTTGTAGGATTTGACCTTCATGGTACTAAGGGTGGAAAAAGAAATTATATTGGTTCATATTAATTATCAGTCTG
CTAAACTGTTATATCGTTTGTCTGACTAAAAGAAATTTAAACTTTTCTACTAGATATATTCCAACTAAAAAAAAA-AAGT
TCGGTAGTACTGTCAGGTAG--TTTGGGATACACTATACTATACAACATGCATCAACTATATTACAAGCATACATGTATT
-ACTTTATACAACAACAAAATTTGAGATTCATGTTTTTAAGTTTCATTTTGTTCAATTTAGGTACATCT
>J54-D
AATACTATGTTACCATTATTGATGCCCCAGGACATAGAGATTTCATCAAGAACATGATCACTGGTGAGTGTAAATCTTGA
AACTGAAAATGTAGCAAAAGTGGCTGAAAACCAGATTCTT----------------------------------------
-------------------------------------------------------------------------GAT-AGA
TGA----------------------------------------------------------CTCCTTGAGGGTTTT-AGT
GTACCGGTTGTAGGATTTGACCTTCATGGTACTAAGGGTGGAAAAAGAAATTATATTGGTTCATATTAATTATCAGTCTG
CTAAACTGTTATATCGTTTGTCTGACTAAAAGAAATTTAAACTTTTCTACTAGATATATTCCAACTAAAAAAAAA-TAGT
TCGGTAGTTCTGTCAGGTAG--TTTGGGATACACTATACTATACAACATGCATCAACTATATTACAAGCATACATGTATT
-ACTTTATACAACAACAAAATTTGAGATTCATGTTTTTAAGTTTCATTTTGTTCATTTTAGGTACATCT
>J54-G
AATACTATGTTACCATTATTGATGCCCCAGGACATAGAGATTTCATCAAGAACATGATCACTGGTGA--GTAAATCTTGA
AACTGAAAATGTAGCAAAAGTGGCTGAAAACCAGATTCTT----------------------------------------
-------------------------------------------------------------------------GAT-AGA
TTA----------------------------------------------------------CTCCTTGAGGGTTTT-AGT
ATACTGGTTGTAGGATTTGACCTTCATGGTACTAAGGGTGGAAAAAGAAATTATATTGGTTCATATTAATTATCAGTCTG
CTAAACTGTTATATCGTGTGTCTGACTAAAAGAAATTTAAACTTTTCTACTAGATATATTCCAACTAAAAAAAAA-TAGT
TCGGTAGTTCTGTCAGGTAG--TTTGGGATACACTATACTATACAACATGCAATAACTATATTACAAGCATACATGTATT
-ACTTTATACAACAACAAAATTTGAGATTCATGTTTTCAAGTTTCATTTTGTTCATTTTAGGTACATCT
>J54-G1
AATACTATGTTACCATTATTGATGCCCCAGGACATAGAGATTTCATCAAGAACATGATCACTGGTGA--GTAAATCTTGA
AACTGAAAATGTAGCAAAGGTGGCTGAAAACCAGATTCTT----------------------------------------
-------------------------------------------------------------------------GAT-AGA
TTA----------------------------------------------------------CTCCTTGAGGGTTTT-AGT
ATACTGGTTGTAGGATTTGACCTTCATGGTACTAAGGGTGGAAAAAGAAATTATATTGGTTCATATTAATTATCAGTCTG
CTAAACTGTTATATCGTGTGTCTGACTAAAAGAAATTTAAACTTTTCTACTAGATATATTCCAACTAAAAAAAAA-TAGT
TCGGTAGTTCTGTCAGGTAG--TTTGGGATACACTATACTATACAACATGCAATAACTATATTACAAGCATACATGTATT
-ACTTTATACAACAACAAAATTTGAGATTCATGTTTTCAAGTTTCATTTTGTTCATTTTAGGTACATCT
>J54-H
AATACTATGTTACCATTATTGATGCCCCAGGACATAGAGATTTCATCAAGAACATGATCACTGGTGAGTGTAAATCTTGA
AACTGAAAATGTAGCAAAAGTGGCTGAAAACCAGATTCTA----------------------------------------
-------------------------------------------------------------------------GAT-AGA
TGA----------------------------------------------------------CTCCTTGAGGG-TTT-ATT
GTACCGGTTGTAGGATTTGACCTTCATGGTACTAAGGGTGAAAAAAGAAATTATATTGGTTCATATTAATTATCAGTCTG
CTAAACTGTTATATA--TTGTGTGACTAAAAGAAATTTTAACTTTTTTACTAGATATATTCCAACTAAAAAAAAA-TAGT
TCGGTAGTTCTGTCAGGTAG--TTTGGGATACACTATACTATACAACATGCATTAACTATATTACAAGCATACATGTATT
-ACTTTATACAACAACAAAATTTGAGATTCATGTTTTTAAGTTTCATTTTGTTCATTTTAGGTACATCT
>Castro26-B
AATACTATGTTACCATTATTGATGCCCCAGGACATAGAGATTTCATCAAGAACATGATCACTGGTGAGTGTAAATCTTGA
AACTGAAAATGTAGCAAAAGTGGCTGAAAACCAGATTCTT----------------------------------------
-------------------------------------------------------------------------GAT-AGA
TGA----------------------------------------------------------CTCCTTGAGGGTTTT-AGT
GTACCGGTTGTAGGATTTGACCTTCATGGTACTAAGGGTGGAAAAAGAAATTATATTGGTTCATATTAATTATCAGTCTG
CTAAACTGTTATATCGTTTGTCTGACTAAAAGAAATTTAAACTTTTCTACTAGATATATTCCAACTAAAAAAAAA-TAGT
TCGGTAGTTCTGTCAGGTAG--TTTGGGATACACTATACTATACAACATGCATTAACTATATTACAAGCATACATGTATT
-ACTTTATACAACAACAAAATTTGAGATTCATGTTTTTAAGTTTCATTTTGTTCATTTTAGGTACATCT
>Mch41-D
AATACTATGTTACCATTATTGATGCCCCAGGACATAGAGATTTCATCAAGAACATGATCACTGGTGAGTGTAAATCTTGA
AACTGAAAATGTAGCAAAAGTGGCTGAAAACCAGATTCTT----------------------------------------
-------------------------------------------------------------------------GAT-AGA
TGA----------------------------------------------------------CTCCTTGAGGGTTTT-AGT
GTACCGGTTGTAGGATTTGACCTTCATGGTACTAAGGGTGGAAAAAGAAATTATATTGGTTCATATTAATTATCAGTCTG
CTAAACTGTTATATCGTTTGTCTGACTAAAAGAAATTTAAACTTTTCTACTAGATATATTCCAACTAAAAAAAAA-TAGT
TCGGTAGTTCTGTCAGGTAG--TTTGGGATACACTATACTATACAACATGCATCAACTATATTACAAGCATACATGTATT
-ACTTTATACAACAACAAAATTTGAGATTCATGTTTTTAAGTTTCATTTTGTTCATTTTAGGTACATCT
>MW81-D
AATACTATGTTACCATTATTGATGCCCCAGGACATAGAGATTTCATCAAGAACATGATCACTGGTGAGTGTAAATCTTGA
AACTGAAAATGTAGCAAAAGTGGCTGAAAACCAGATTCTT----------------------------------------
-------------------------------------------------------------------------GAT-AGA
TGA----------------------------------------------------------CTCCTTGAGGGTTTT-AGT
GTACCGGTTGTAGGATTTGACCTTCATGGTACTAAGGGTGGAAAAAGAAATTATATTGGTTCATATTAATTATCAGTCTG
CTAAACTGTTATATCGTTTGTCTGACTAAAAGAAATTTAAACTTTTCTACTAGATATATTCCAACTAAAAAAAAAATAGT
TCGGTAGTTCTGTCAGGTAG--TTTGGGATACACTATACTATACAACATGCATCAACTATATTACAAGCATACATGTATT
-ACTTTATACAACAACAAAATTTGAGATTCATGTTTTTAAGTTTCATTTTGTTCATTTTAGGTACATCT
>MW81-2a
AATACTATGTTACCATTATTGATGCCCCAGGACATAGAGATTTCATCAAGAACATGATCACTGGTGAGTGTAAATCTTGA
AACTGAAAATGTAGTAAAAGTGGCTGAAAACCAGATTCTT----------------------------------------
-------------------------------------------------------------------------GAT-AGA
TGA----------------------------------------------------------CTCCTTGAGGGTTTT-AGT
GTACCAGTTGTAGGATTTGACCTTCATGGTACTAAGGGTGGAAAAAGAAATTATATTGGTTCATATTAATTATCAGTCTG
CTAAACTGTTATATCGTTTGTCTGACTAAAAGAAATTTAAACTTTTCTACTAGATATATTCCAACTAAAAAAAAA-TAGT
TCGGTAGTTCTGTCAGGTAG--TTTGGGATACACTATACTATACAACATGCATCAACTATATTACAAGCATACATGTATT
-ACTTTACACAACAACAAAATTTGAGATTCATGTTTTTAAGTTTCATTTTGTTCATTTTAGGTACATCT
>CB13-R
AATACTATGTTACCATCATTGATGCCCCAGGACATAGAGATTTCATCAAGAACATGATCACTGGTGAGTGTAAATCTTGA
AACTGAAAATGTAGCAAAAGTGGCTGAAAACCAGATTCTT----------------------------------------
-------------------------------------------------------------------------GAT-AGA
TGA----------------------------------------------------------CTCCTTGAGGGTTTT-AGT
GTACCGGTTGTAGGATTTGACCTTCATGGTACTAAGGGTGGAAAAAGAAATTATATTGGTTCATATTAATTATCAGTCTG
CTAAACTGTTATATCGTTTGTCTGACTAAAAGAAATATAAACTTTTCTACTAGATATATTCCAACTAAAAAAAAA-TAGT
TCGGTAGTTCTGTCAGGTAG--TTTGGGATACACTATACTATACAACATGCATTAACTATATAACAAGCATACATGTATT
-ACTTTATACAACAACAAAATTTGAGATTCATGTTTTTAAGTTTCATTTTGTTCATTTTAGGTACATCT
>MW81-R
AATACTATGTTACCATCATTGATGCCCCAGGACATAGAGATTTCATCAAGAACATGATCACTGGTGAGTGTAAATCTTGA
AACTGAAAATGTAGCAAAAGTGGCTGAAAACCAGATTCTT----------------------------------------
-------------------------------------------------------------------------GAT-AGA
TGA----------------------------------------------------------CTCCTTGAGGGTTTT-AGT
GTACCGGTTGTAGGATTTGACCTTCATGGTACTAAGGGTGGAAAAAGAAATTATATTGGTTCATATTAATTATCAGTCTG
CTAAACTGTTATATCGTTTGTCTGACTAAAAGAAATATAAACTTTTCTACTAGATATATTCCAACTAAAAAAAAA-TAGT
TCGGTAGTTCTGTCAGGTAG--TTTGGGATACACTATACTATACAACATGCATTAACTATATAACAAGCATACATGTATT
-ACTTTATACAACAACAAAATTTGAGATTCATGTTTTTAAGTTTCATTTTGTTCATTTTAGGTACATCT
>CB10-R
AATACTATGTTACCATCATTGATGCCCCAGGACATAGAGATTTCATCAAGAACATGATCACTGGTGAGTGTAAATCTTGA
AACTGAAAATGTAGCAAAAGTGGCTGAAAACCAGATTCTT----------------------------------------
-------------------------------------------------------------------------GAT-AGA
TGA----------------------------------------------------------CTCCTTGAGGGTTTT-AGT
GTACCGGTTGTAGGATTTGACCTTCATGGTACTAAGGGTGGAAAAAGAAATTATATTGGTTCATATTAATTATCAGTCTG
CTAAACTGTTATATCGTTTGTCTGACTAAAAGAAATATAAACTTTTCTACTAGATATATTCCAACTAAAAAAAAA-TAGT
TCGGTAGTTCTGTCAGGTAG--TTTGGGATACACTATACTATACAACATGCATTAACTATATAACAAGCATACATGTATT
-ACTTTATACAACAACAAAATTTGAGATTCATGTTTTTAAGTTTCATTTTGTTCATTTTAGGTACATCT
>CB10-S
AATACTATGTTACCATTATTGATGCCCCAGGACATAGAGATTTCATCAAGAACATGATCACTGGTGAGTGTAAATCTTGA
AACTGAAAATGTAGCAAAAGTGACTGAAAACCAGATTCTT----------------------------------------
-------------------------------------------------------------------------GAT-AGA
TGA----------------------------------------------------------CTCCTTGAGGGTTTT-AGT
ATACTGGTTGTAGGATTTGACCTTCATGGTACTAAGGGTGGAAAAAGAAATTATATTGGTTCATATTAATTATCAGTCTG
CTAAACTGTTATATCGTTTGTCTGACTAAAAGAAATTTAAACTTTTCTACTAGATATATTCCAACTAAAAAAAAA-TATT
TCGGTAGTTCTGTCAGGTAG--TTTGGGATATACTATACTCTACAACATGCATTAACTATATAACAAGCATACATGTATT
-ACTTAATACAACAACAAAATTTGAGATTCATGTTTTTAAGTTTCATTTTTTTCATTTTAGGTACATCT
>CB13-S
AATACTATGTTACCATTATTGATGCCCCAGGACATAGAGATTTCATCAAGAACATGATCACTGGTGAGTGTAAATCTTGA
AACTGAAAATGTAGCAAAAGTGACTGAAAACCAGATTCTT----------------------------------------
-------------------------------------------------------------------------GAT-AGA
TGA----------------------------------------------------------CTCCTTGAGGGTTTT-AGT
ATACTGGTTGTAGGATTTGACCTTCATGGTACTAAGGGTGGAAAAAGAAATTATATTGGTTCATATTAATTATCAGTCTG
CTAAACTGTTATATCGTTTGTCTGACTAAAAGAAATTTAAACTTTTCTACTAGATATATTCCAACTAAAAAAAAA-TATT
TCGGTAGTTCTGTCAGGTAG--TTTGGGATATACTATACTCTACAACATGCATTAACTATATAACAAGCATACATGTATT
-ACTTAATACAACAACAAAATTTGAGATTCATGTTTTTAAGTTTCATTTTTTTCATTTTAGGTACATCT
>MW81-S
AATACTATGTTACCATTATTGATGCCCCAGGACATAGAGATTTCATCAAGAACATGATCACTGGTGAGTGTAAATCTTGA
AACTGAAAATGTAGCAAAAGTGACTGAAAACCAGATTCTT----------------------------------------
-------------------------------------------------------------------------GAT-AGA
TGA----------------------------------------------------------CTCCTTGAGGGTTTT-AGT
ATACTGGTTGTAGGATTTGACCTTCATGGTACTAAGGGTGGAAAAAGAAATTATATTGGTTCATATTAATTATCAGTCTG
CTAAACTGTTATATCGTTTGTCTGACTAAAAGAAATTTAAACTTTTCTACTAGATATATTCCAACTAAAAAAAAA-TATT
TCGGTAGTTCTGTCAGGTAG--TTTGGGATATACTATACTCTACAACATGCATTAACTATATAACAAGCATACATGTATT
-ACTTAATACAACAACAAAATTTGAGATTCATGTTTTTAAGTTTCATTTTTTTCATTTTAGGTACATCT
>CB10-U
AATACTATGTTACCATTATTGATGCCCCAGGACATAGAGATTTCATCAAGAACATGATCACTGGTGAGTGTAAATCTTGA
AACTGAAAATGTAGCAAAAGTGGCTGAA----------------------------------------------------
--------------------------------------------------------------------------------
----------------------------------------------------------------------GGTTTT-AGT
ATACTGGTTGTAGGATTTGACCTTCATGGTACTAAGGGTGGAAAAAGAAATTATATTGGTTCATATTAATTATCAGTCTG
CTAAACTGTTATATCGTTTGTCTGACTAAAAGAAATGTAAACTTTTCTACTAGATATATTCCAACTAAAAAAAAA-TAGT
TCGGTAGTTCTGTCAGGTAG--TTTGGGATATACTATACTCTACAACATGCATTAACTATATTACAAGCATACATGTATT
-ACTTTAAACAACAACAAAATTTGAGATTCATGTTTTTAAGTTTCATTTTTTTCATTTTAGGTACATCT
>CB10-T
AATACTATGTTACCATTATTGATGCCCCAGGACATAGAGATTTCATCAAGAACATGATCACTGGTGAGTGTAAATCTTGA
AACTGAAAATGTAGCAAAAGTGGCTGAAAACCAGATTCTT----------------------------------------
-------------------------------------------------------------------------GAT-AGA
TGA----------------------------------------------------------CTCCTTGAGGGTTTT-AGT
GTACTGGTTGTAGGATTTGACCTTCATGGTACTAAGGGTGGAAAAAGAAATTATATTGGTTCATATTAATTATCAGTCTG
CTAAACTGTTATATCGTTTGTCTGACTAAAAGAAATTGAAACTTTTCTACTAGATATATTCCAACTAAAAAAAAA-TAGT
TCGGTAGTTCTGTCAGGTAG--TTTGGGATACACTATACTCTACAACATGCATTAACTATATTACAAGCATACATGTATT
-ACTTTATACAACAACAAAATTTGAGATTCATGTTTTTAAGTTTCATTTTGTTCATTTTAGGTACATCT
>Mch42-A
AATACTATGTTACCATTATTGATGCCCCAGGACATAGAGATTTCATCAAGAACATGATCACTGGTGAGTGTAAATCTTGA
AACTGAAAATGTAGCAAAAGTGGCTGAAAACCAGATTCTT----------------------------------------
-------------------------------------------------------------------------GAT-AGA
TGA----------------------------------------------------------CTCCTTGAGGGTTTT-AGT
GTACCGGTTGTAGGATTTGACCTTGATGGTACTAAGGGTGGAAAAAGAAATTATATTGGTTCATATTAATTATCAGTCTG
CTAAACTGTTATATCGTTTGTCTGACTAAAAGAAATTTAAACTTTTCTACTAGATATATTCCAACTAAAAAAAAA-TAGT
TCGGTAGTTCTGTCAGGTAG--TTTGGGATACACTA--CTATACAACATGCATTAACTATATTACAAGCATACATGTATT
-ACTTTATACAACAACAAAATTTGAGATTCATGTTTTTAAGTTTCATTTTGTTCATTTTAGGTACATCT
>CB13-X
AATACTATGTTACCATTATTGATGCCCCAGGACATAGAGATTTCATCAAGAACATGATCACTGGTGAGTGTAAATCTTGA
AACTGAAAATGTAGCAAAAGTGGCTGAAAACCAGATTCTT----------------------------------------
-------------------------------------------------------------------------GAT-AGA
TGA----------------------------------------------------------CTCCTTGAGGGTTTT-AGT
GTACCGGTTGTAGGATTTGACCTTCATGGTACTAAGGGTGGAAAAAGAAATTATATTGGTTCATATTAATTATCAGTCTG
CTAAACTGTTATATCGTTTGTCTGACTAAAAGAAATTTAAACTTTTCTACTAGATATATTCCAACTAAAAAAAAA-TAGT
TCGGTAGTTCTGTTGGGTAG--TTTGGGATACACTATACTATACAACATGCATCAACTATATTACAAGCATACATGTATT
-ACTTTATACAACAACAAACTTTGAGATTCATGTTTTTAAGTTTCATTTTGTTCATTTTAGGTACATCT
>Mch41-I
AATACTATGTTACCATTATTGATGCCCCAGGACATAGAGATTTCATCAAGAACATGATCACTGGTGAGTGTAAATCTTGA
AACTGAAAATGTAGCAAAAGTGGCTGAAAACCAGATTCTT----------------------------------------
-------------------------------------------------------------------------GAT-AGA
TGA----------------------------------------------------------CTCCTTGAGGGTTTT-AGT
GTACCGGTTGTAGGATTTGACCTTCATGGTACTAAGGGTGGAAAAAGAAATTATATTGGTTCATATTAATTATCAGTCTG
CTAAACTGTTATATCGTTTGTCTGACTAAAAGAAATTTAAACTTTTCTACTAGATATATTCCAACTAAAAAAAAA-TAGT
TCGGTAGTTCTGTCGGGTAG--TTTGGGATACACTATACTATACAACATGCATTAACTATATTACAAGCATACATGTATT
-ACTTTATACAACAACAAAATTTGAGATTCATGTTTTTAAGTTTCATTTTGTTCATTTTAGGTACATCT
>Mch42-B
AATACTATGTTACCATTATTGATGCCCCAGGACATAGAGATTTCATCAAGAACATGATCACTGGTGAGTGTAAATCTTGA
AACTGAAAATGTAGCAAAAGTGGCTGAAAACCAGATTCTT----------------------------------------
-------------------------------------------------------------------------GAT-AGA
TGA----------------------------------------------------------CTCCTTGAGGGTTTT-AGT
GTACCGGTTGTAGGATTTGACCTTCATGGTACTAAGGGTGGAAAAAGAAATTATATTGGTTCATATTAATTATCAGTCTG
CTAAACTGTTATATCGTTTGTCTGACTAAAAGAAATTTAAACTTTTCTACTAGATATATTCCAACTAAAAAAAAA-TAGT
TCGGTAGTTCTGTCAGGTAG--TTTGGGATACACTATACTATACAACATGCATTAACTATATTACAAGCATACATGTATT
-ACTTTATACAACAACAAAATTTGAGATTCATGTTTTTAAGTTTCATTTTGTTCATTTTAGGTACATCT
>BA30-6-H
AATACTATGTTACCATTATTGATGCCCCAGGACATAGAGATTTCATCAAGAACATGATCACTGGTGAGTGTAAATCTTGA
AACTGAAAATGTAGCAAAAGTGGCTGAAAACCAGATTCTA----------------------------------------
-------------------------------------------------------------------------GAT-AGA
TGA----------------------------------------------------------CTCCTTGAGGGTTT--ATT
GTACCGGTTGTAGGATTTGACCTTCATGGTACTAAGGGTGAAAAAAGAAATTATATTGGTTCATATTAATTATCAGTCTG
CTAAACTGTTATATA--TTGTGTGACTAAAAGAAATTTTAACTTTTTTACTAGATATATTCCAACTAAAAAAAA--TAGT
TCGGTAGTTCTGTCAGGTAG--TTTGGGATACACTATACTATACAACATGCATTAACTATATTACAAGCATACATGTATT
-ACTTTATACAACAACAAAATTTGAGATTCATGTTTTTAAGTTTCATTTTGTTCATTTTAGGTACATCT
>Castro26-H
AATACTATGTTACCATTATTGATGCCCCAGGACATAGAGATTTCATCAAGAACATGATCACTGGTGAGTGTAAATCTTGA
AACTGAAAATGTAGCAAAAGTGGCTGAAAACCAGATTCTA----------------------------------------
-------------------------------------------------------------------------GAT-AGA
TGA----------------------------------------------------------CTCCTTGAGGGTTT--ATT
GTACCGGTTGTAGGATTTGACCTTCATGGTACTAAGGGTGAAAAAAGAAATTATATTGGTTCATATTAATTATCAGTCTG
CTAAACTGTTATATA--TTGTGTGACTAAAAGAAATTTTAACTTTTTTACTAGATATATTCCAACTAAAAAAAA--TAGT
TCGGTAGTTCTGTCAGGTAG--TTTGGGATACACTATACTATACAACATGCATTAACTATATTACAAGCATACATGTATT
-ACTTTATACAACAACAAAATTTGAGATTCATGTTTTTAAGTTTCATTTTGTTCATTTTAGGTACATCT
>Mch41-H
AATACTATGTTACCATTATTGATGCCCCAGGACATAGAGATTTCATCAAGAACATGATCACTGGTGAGTGTAAATCTTGA
AACTGAAAATGTAGCAAAAGTGGCTGAAAACCAGATTCTA----------------------------------------
-------------------------------------------------------------------------GAT-AGA
TGA----------------------------------------------------------CTCCTTGAGGGTTT--ATT
GTACCGGTTGTAGGATTTGACCTTCATGGTACTAAGGGTGAAAAAAGAAATTATATTGGTTCATATTAATTATCAGTCTG
CTAAACTGTTATATA--TTGTGTGACTAAAAGAAATTTTAACTTTTTTACTAGATATATTCCAACTAAAAAAAA--TAGT
TCGGTAGTTCTGTCAGGTAG--TTTGGGATACACTATACTATACAACATGCATTAACTATATTACAAGCATACATGTATT
-ACTTTATACAACAACAAAATTTGAGATTCATGTTTTTAAGTTTCATTTTGTTCATTTTAGGTACATCT
>Mch42-H
AATACTATGTTACCATTATTGATGCCCCAGGACATAGAGATTTCATCAAGAACATGATCACTGGTGAGTGTAAATCTTGA
AACTGAAAATGTAGCAAAAGTGGCTGAAAACCAGATTCTA----------------------------------------
-------------------------------------------------------------------------GAT-AGA
TGA----------------------------------------------------------CTCCTTGAGGGTTT--ATT
GTACCGGTTGTAGGATTTGACCTTCATGGTACTAAGGGTGAAAAAAGAAATTATATTGGTTCATATTAATTATCAGTCTG
CTAAACTGTTATATA--TTGTGTGACTAAAAGAAATTTTAACTTTTTTACTAGATATATTCCAACTAAAAAAAA--TAGT
TCGGTAGTTCTGTCAGGTAG--TTTGGGATACACTATACTATACAACATGCATTAACTATATTACAAGCATACATGTATT
-ACTTTATACAACAACAAAATTTGAGATTCATGTTTTTAAGTTTCATTTTGTTCATTTTAGGTACATCT
>AR7-5-H
AATACTATGTTACCATTATTGATGCCCCAGGACATAGAGATTTCATCAAGAACATGATCACTGGTGAGTGTAAATCTTGA
AACTGAAAATGTAGCAAAAGTGGCTGAAAACCAGATTCTA----------------------------------------
-------------------------------------------------------------------------GAT-AGA
TGA----------------------------------------------------------CTCCTTGAGGGTTT--ATT
GTACCGGTTGTAGGATTTGACCTTCATGGTACTAAGGGTGAAAAAAGAAATTATATTGGTTCATATTAATTATCAGTCTG
CTAAACTGTTATATA--TTGTGTGACTAAAAGAAATTTTAACTTTTTTACTAGATATATTCCAACTAAAAAAAA--TAGT
TCGGTAGTTCTGTCAGGTAG--TTTGGGATACACTATACTATACAACATGCATTAACTATATTACAAGCATACATGTATT
-ACTTTATACAACAACAAAATTTGAGATTCATGTTTTTAAGTTTCATTTTGTTCATTTTAGGTACATCT
>AR7-5-H'
AATACTATGTTACCATTATTGATGCCCCAGGACATAGAGATTTCATCAAGAACATGATCACTGGTGAGTGTAAATCTTGA
AACTGAAAATGTAGCAAAAGTGGCTGAAAACCAGATTCTA----------------------------------------
-------------------------------------------------------------------------GAT-AGA
TGA----------------------------------------------------------CTCCTTGAGGGTTT--ATT
GTACCGGTTGTAGGATTTGACCTTCATGGTACTAAGGGTGAAAAAAGAAATTATATTGGTTCATATTAATTATCAGTCTG
CTAAACTGTTATATA--TTGTGTGACTAAAAGAAATTTTAACTTTTTTACTAGATATATTCCAACTAAAAAAAA--TAGT
TCGGTAGTTCTGTCAGGTAG--TTTGGGATACACTATACTATACAACATGCATTAACTATATTACAAGCATACATGTATT
-ACTTTAAACAACAACAAAATTTGAGATTCATGTTTTTAAGTTTCATTTTGTTCATTTTAGGTACATCT
>BA30-6-H'
AATACTATGTTACCATTATTGATGCCCCAGGACATAGAGATTTCATCAAGAACATGATCACTGGTGAGTGTAAATCTTGA
AACTGAAAATGTAGCAAAAGTGGCTGAAAACCAGATTCTA----------------------------------------
-------------------------------------------------------------------------GAT-AGA
TGA----------------------------------------------------------CTCCTTGAGGGTTT--ATT
GTACCGGTTGTAGGATTTGACCTTCATGGTACTAAGGGTGAAAAAAGAAATTATATTGGTTCATATTAATTATCAGTCTG
CTAAACTGTTATATA--TTGTGTGACTAAAAGAAATTTTAACTTTTTTACTAGATATATTCCAACTAAAAAAAA--TAGT
TCGGTAGTTCTGTCAGGTAG--TTTGGGATACACTATACTATACAACATGCATTAACTATATTACAAGCATACATGTATT
-ACTTTAAACAACAACAAAATTTGAGATTCATGTTTTTAAGTTTCATTTTGTTCATTTTAGGTACATCT
>AR7-6-K
AATACTATGTTACCATTATTGATGCCCCAGGACATAGAGATTTCATCAAGAACATGATCACTGGTGAGTGTAAATCTTGA
AACTGAAAATGTAGCAAAAGTGTCTGAAAACCAGATTCTTGATAGATGACTCCTTCAGAGTTCGCGGAAAGAGTCAGTCC
TCGGGATTTTACCACCAAAATTTTGCAAAGGACTGACACAATTTTAGTATTTGTCGATAGAATTAGTAGTGAGGACCAGC
AGAAAATACCAGCACATTTTCTGCAAGAACCACCAAGGAAAAAAAGATTTCAAGAATTCTGCTCCTTGAGGGTTTT-AGT
ATACAGGTTGTAGGATTTGACCTTCATGGTACTAAGGGTGGAAAAAGAAATTATATTGGTTAATATTAATTATCAGTCTG
CTAAACTGTTATATGGTTTGTCGGACTAAAAGTAATTTAAACTTTTCTACTATATATATTC-GACTAAAAAAAAG-TAGT
TCTGT--------CAGATAGAGTTTGAGATGCACTATACTATACAACATACATT-----TATTGCAAGCATTCATGGATT
TACTTTATACAACGACAAA-------ATTCATGTTTT-AACTTTCATTTTGCTCATTTTAGGTACATCT
>BA30-5-N
AATACTATGTTACCATTATTGATGCCCCAGGACATAGAGATTTCATCAAGAACATGATCACTGGTGAGTGTAAATCTTGA
AACTGAAAATGTAGCAAAAGTGTCTGAAAACCAGATTCTTGATAGATGACTCCTTCAGAGTTCGCGGAAAGAGTCAGTCC
TCGGGATTTTACCACCAAAATTTTGCAAAGGACTGACACAATTTTAGTATTTGTCGATAGAATTAGTAGTGAGGACCAGC
AGAAAATACCAGCACATTTTCTGCAAGAACCACCAAGGAAAAAAAGATTTCAAGAATTCTGCTCCTTGAGGGTTTT-AGT
ATACAGGTTGTAGGATTTGACCTTCATGGTACTAAGGGTGGAAAAAGAAATTATATTGGTTAATATTAATTATCAGTCTG
CTAAACTGTTATATAGTTTGTCGGACTAAAAGTAATTTAAACTTTTCTACTATATATATTC-GACTAAAAAAAAG-TAGT
TCTGT--------CAGATAGAGTTTGAGATGCACTATACTATACAACATACATT-----TATTGCAAGCATTCATGGATT
TACTTTATACAACGACAAA-------ATTCATGTTTT-AACTTTCATTTTGCTCATTTTAGGTACATCT
>BA30-5-M
AATACTATGTTACCATTATTGATGCCCCAGGACATAGAGATTTCATCAAGAACATGATCACTGGTGAGTGTAAATCTTGA
AACTGAAAATGTAGCAAAAGTGTCTGAAAACCAGATTCTC---AGATGACTCCTTCAGAGTTCGCGAAAAGTGTCCGTCC
TCAGGATTTTACCACCAAAATTTTGCAAATGACTGACACAATTTTAGTATTTGTCAAAAGAATTAGTTGTGAGGACCAGT
AGA-------------TTTTCTGCAAGGACCACCAAGGAAAAAAAGATTTCAAGAATTCTGCTCCTTGAGGGTTTT-AGT
ATACAGGTTGTAGGATTTGACCTTCATGGTACTAAGGTTGGAAAAAGAAATTATATTGGTTAATATTAATTATCAGTCTG
CTAAACTGTTGTATGGTTTGTCGGACTAAAAGTAATCTAAACTTTTCTACTAGATATATTC-GACTAAAAAAAAT-TAGT
TCTGT--------CAGATAGAGTTTGAGATGCACTATACTATACAACATACATT-----TATTGCAAGCATACATGGATT
TACTTAATACAACGACAAA-------ATTCATGTTTT-AACTTTCATTTTGCTCATTTTAGGTACATCT
>HO8-6-P
AATACTATGTTACCATTATTGATGCCCCAGGACATAGAGATTTCATCAAGAACATGATCACTGGTGAGTGTAAATCTTGA
AACTGAAAATGTAGCAAAAGTGTCTGAAAACCAGATTCTC---AGATGACTCCTTCAGAGTTCGCGAAAAGTGTCAGTCC
TCAGGATTTTACCACCAAAATTTTGCAAATGACTGACACAATTTTAGTATTTGTCAAAAGAATTAGTTGTGAGGACCAGT
AGA-------------TTTTCTGCAAGGACCACCAAGGAAAAAAAGATTTCAAGAATTCTGCTCCTTGAGGGTTTT-AGT
ATACAGGTTGTAGGATTTGACCTTCATGGTACTAAGGTTGGAAAAAGAAATTATATTGGTTAATATTAATTATCAGGCTG
CTAAACTGTTGTATGGTTTGTCGGACTAAAAGTAATTTAAACTTTTCTACTAAATATATTC-GACTAAAAAAAAT-TAGT
TCTGTAGTTCTGTCAAATAGAGTTTGAGATGCACTATACTATACAACATACATT-----TATTGCAAGCATACATGGATT
TACTTAATACAACGACAAA-------ATTCATGTTTT-AACTTTCATTTTGCTCATTTTAGGTACATCT
>HO8-5-O
AATACTATGTTACCATTATTGATGCCCCAGGACATAGAGATTTCATCAAGAACATGATCACTGGTGAGTGTAAATCTTGA
AACTGAAAATGTAGCAAAAGTGTCTGAAAACCAGATTCTC---AGATGACTCCTTCAGAGTTCGCGAAAAGTGTCAGTCC
TCAGGATTTTACCACCAAAATTTTGCAAATGACTGACACAATTTTAGTATTTGTCAAAAGAATTAGTTGTGAGGACCAGT
AGA-------------TTTTCTGCAAGGACCACCAAGGAAAAAAAGATTTCAAGAATTCTGCTCCTTGAGGGTTTT-AGT
ATACAGGTTGTAGGATTTGACCTTCATGGTACTAAGGTTGGAAAAAGAAATTATATTGGTTAATATTAATTATCAGTCTG
CTAAACTGTTGTATGGTTTGTCGGACTAAAAGTAATTTAAACTTTTCTACTAAATATATTC-GACTAAAAAAAAT-TAGT
TCTGTAGTTCTGTCAGATAGAGTTTGAGATGCACTATACTATACAACATACATT-----TATTGCAAGCATACATGGATT
TACTTAATACAACGACAAA-------ATTCATGTTTT-AACTTTCATTTTGCTCATTTTAGGTACATCT
>AR7-6-L
AATACTATGTTACCATTATTGATGCCCCAGGACATAGAGATTTCATCAAGAACATGATCACTGGTGAGTGTAAATCTT-A
AACTGAAAATGTAGCAAAAGTGTCTGAAAACCAGATTCTC---AGATGACTCCTTCAGAGTTCGCGA--AGTGTCGGTCC
TCCGGATTTTACCACCAAAATTTTGCAAATGACTGACACAATTTTAGTATTTGTCAAAAGAATTAGTTGTGAGGACCAGT
AGA-------------TTTTCTGCAAGGACCACCAAGGAAAAAAAGATTTCAAGAATTCTGCTCCTTGAGGGTTTT-AGT
ATACAGGTTGTAGGATTTGACCTTCATGGTACTAAGGGTGGAAAAAGAAATTATATTGGTTAATATTAATTATCAGTCTG
CTAAACTGTTATATGGTTTGTCGGACTAAAAGTAATTTAAACTTTTCTACTAGATATATTC-GACTTAAAAAAAT-TAGT
TCTATAGTTCTGTCCGATAG--TTTGAGATGCACTATACTATACAACATACATT-----TATTGCAAGCATACATGGATT
TACTTAATACAACGACAAA-------ATTCATGTTTT-AACTTTCATTTTGCTCATTTTAGGTACATCT
